# Supplementary material for: Microrobot with Gyroid Surface and Gold Nanostar for High Drug Loading and Near-Infrared-Triggered Chemo-Photothermal Therapy
Source: Pharmaceutics. 2022 Nov 6;14(11):2393. doi: 10.3390/pharmaceutics14112393 (PMC9696578; doi:10.3390/pharmaceutics14112393)
Supplement: Supplementary file 1 [file pharmaceutics-14-02393-s001.zip]

Archive with 3 entries (3 files):
- Movie S1.mp4
- Movie S2.mp4
- pharmaceutics-1997329-supplementary.pdf
